# Supplementary material for: Genome Wide Identification of LIM Genes in Cicer arietinum and Response of Ca-2LIMs in Development, Hormone and Pathogenic Stress
Source: PLoS One. 2015 Sep 29;10(9):e0138719. doi: 10.1371/journal.pone.0138719 (PMC4587737; doi:10.1371/journal.pone.0138719)
Supplement: S2 Table — (XLS) [file pone.0138719.s008.xls]

## Sheet: Sheet1
S2 Table. Deduced protein sequences used for phylogenetic investigation
Gene name	Plant Species	Translated protein
AtWLIM1	Arabidopsis thaliana	>AtWLIM1_AAM62606
		MAFAGTTQKCMACDKTVYLVDKLTADNRVYHKACFRCHHCKGTLKLSNYNSFEGVLYCRPHFDQNFKRTGSLEKSFEGTPKIGKPDRPLEGERPAGTKVSNMFGGTREKCVGCDKTVYPIEKVSVNGTLYHKSCFKCTHGGCTISPSNYIAHEGKLYCKHHHIQLIKEKGNLSQLEGGGENAAKDKVVAA
AtWLIM2a	A. thaliana	>AtWLIM2a_AAM19819
		MSFTGTQQKCRACEKTVYPVELLSADGISYHKACFKCSHCKSRLQLSNYSSMEGVVYCRPHFEQLFKESGSFSKNFQSPAKPLTDKPTPELNRTPSRLAGMFSGTQDKCATCTKTVYPIEKVTVESQCYHKSCFKCSHGGCPISPSNYAALEGILYCKHHFAQLFKEKGSYNHLIKSASIKRATAAATAAAAAVAAVPES
AtWLIM2b	A. thaliana	>AtWLIM2b_AAM60942
		MSFTGTQQKCKACEKTVYAVELLSADGVGYHKSCFKCTHCKSRLQLSSYSSMEGVLYCKPHFEQLFKESGSFNKNFQSPAKSADKSTPELTRTPSRVAGRFSGTQEKCATCSKTVYPIEKVTVESQTYHKSCFKCSHGGCPISPSNYAALEGILYCKHHFAQLFKEKGSYNHLIKSASIKRSAAAAVAAGVPAASVPES
AtPLIM2a	A. thaliana	>AtPLIM2a_BAC42675
		MSFTGTLDKCKACDKTVYVMDLLTLEGNTYHKSCFRCTHCKGTLVISNYSSMDGVLYCKPHFEQLFKESGNYSKNFQAGKTEKPNDHLTRTPSKLSSFFSGTQDKCATCKKTVYPLEKVTMEGESYHKTCFRCTHSGCPLTHSSYASLNGVLYCKVHFNQLFLEKGSYNHVHQAAANHRRSASSGGASPPSDDHKPDDTASIPEAKEDDAAPEAAGEEEPEPVVES
AtPLIM2b	A. thaliana	>AtPLIM2b_BX817923
		MSFTGTLDKCNVCDKTVYVVDMLSIEGMPYHKSCFRCTHCKGTLQMSNYSSMDGVLYCNTHFEQLFKESGNFSKNFQPGKTEKPELTRTPSKISSIFCGTQDKCAACEKTVYPLEKIQMEGECFHKTCFRCAHGGCTLTHSSYASLDSVLYCRHHFNQLFMEKGFYAHVLQAANHRRTASGNTLPPEPTEDVAVEAKEDNGVSES
AtPLIM2c	A. thaliana	>AtPLIM2c_AAY34164
		MAAFTGTTDKCKACDKTVYVMDLMTLEGMPYHKSCFRCSHCNGTLVICNYSSMDGVLYCKTHFEQLFKESGNFSKNFQTAGKTEKSNDATKAPNRLSSFFSGTQDKCAACKKTVYPLEKMTMEGESYHKTCFRCAHSGCPLTHSSYAALDGVLYCKVHFSQLFLEKGNYNHVLQAAANHRRSTAEEDKTEPKEDEANPTEEETSDAAAEEHES
AtDA1	A. thaliana	>AtDA1_AT1G19270
		MGWFNKIFKGSNQRLRVGNNKHNHNVYYDNYPTASHDDEPSAADTDADNDEPHHTQEPSTSEDNTSNDQENEDIDRAIALSLLEENQEQTSISGKYSMPVDEDEQLARALQESMVVGNSPRHKSGSTYDNGNAYGAGDLYGNGHMYGGGNVYANGDIYYPRPITFQMDFRICAGCNMEIGHGRFLNCLNSLWHPECFRCYGCSQPISEYEFSTSGNYPFHKACYRERYHPKCDVCSHFIPTNHAGLIEYRAHPFWVQKYCPSHEHDATPRCCSCERMEPRNTRYVELNDGRKLCLECLDSAVMDTMQCQPLYLQIQNFYEGLNMKVEQEVPLLLVERQALNEAREGEKNGHYHMPETRGLCLSEEQTVSTVRKRSKHGTGKWAGNITEPYKLTRQCEVT…
AtDAR1	A. thaliana	>AtDAR1_AT4G36860
		MGWLTKILKGSSHKFSDGQCNGRYREDRNLEGPRYSAEGSDFDKEEIECAIALSLSEQEHVIPQDDKGKKIIEYKSETEEDDDDDEDEDEEYMRAQLEAAEEEERRVAQAQIEEEEKRRAEAQLEETEKLLAKARLEEEEMRRSKAQLEEDELLAKALQESMNVGSPPRYDPGNILQPYPFLIPSSHRICVGCQAEIGHGRFLSCMGGVWHPECFCCNACDKPIIDYEFSMSGNRPYHKLCYKEQHHPKCDVCHNFIPTNPAGLIEYRAHPFWMQKYCPSHERDGTPRCCSCERMEPKDTKYLILDDGRKLCLECLDSAIMDTHECQPLYLEIREFYEGLHMKVEQQIPMLLVERSALNEAMEGEKHGHHHLPETRGLCLSEEQTVTTVLRRPRIGAGY…
AtDAR2	A. thaliana	>AtDAR2_AT2G39830
		MDSSSSSSSSSPSSSYGVARVSHISNPCIFGEVGSSSSSTYRDKKWKLMKWVSKLFKSGSNGGGSGAHTNHHPPQFQEDENMVFPLPPSSLDDRSRGARDKEELDRSISLSLADNTKRPHGYGWSMDNNRDFPRPFHGGLNPSSFIPPYEPSYQYRRRQRICGGCNSDIGSGNYLGCMGTFFHPECFRCHSCGYAITEHEFSLSGTKPYHKLCFKELTHPKCEVCHHFIPTNDAGLIEYRCHPFWNQKYCPSHEYDKTARCCSCERLESWDVRYYTLEDGRSLCLECMETAITDTGECQPLYHAIRDYYEGMYMKLDQQIPMLLVQREALNDAIVGEKNGYHHMPETRGLCLSEEQTVTSVLRRPRLGAHRLVGMRTQPQRLTRKCEVTAILVLYGLPR…
AtDAR3	A. thaliana	>AtDAR3_AT5G66640
		MVRRKRQEEDEKIEIERVKEESLKLAKQAEEKRRLEESKEQGKRIQVDDDQLAKTTSKDKGQINHSKDVVEEDVNPPPSIDGKSEIGDGTSVNPRCLCCFHCHRPFVMHEILKKGKFHIDCYKEYYRNRNCYVCQQKIPVNAEGIRKFSEHPFWKEKYCPIHDEDGTAKCCSCERLEPRGTNYVMLGDFRWLCIECMGSAVMDTNEVQPLHFEIREFFEGLFLKVDKEFALLLVEKQALNKAEEEEKIDYHRAAVTRGLCMSEEQIVPSIIKGPRMGPDNQLITDIVTESQRVSGFEVTGILIIYGLPRLLTGYILAHEMMHAWLRLNGYKNLKLELEEGLCQALGLRWLESQTFASTDAAAAAAVASSSSFSSSTAPPAAITSKKSDDWSIFEKKLVE…
AtDAR4/CH3	A. thaliana	>AtDAR4_AT5G17890
		MEPPAARVTPSIKADCSHSVNIICEETVLHSLVSHLSAALRREGISVFVDACGLQETKFFSIKQNQPLTDGARVLVVVISDEVEFYDPWFPKFLKVIQGWQNNGHVVVPVFYGVDSLTRVYGWANSWLEAEKLTSHQSKILSNNVLTDSELVEEIVRDVYGKLYPAERVGIYARLLEIEKLLYKQHRDIRSIGIWGMPGIGKTTLAKAVFNHMSTDYDASCFIENFDEAFHKEGLHRLLKERIGKILKDEFDIESSYIMRPTLHRDKLYDKRILVVLDDVRDSLAAESFLKRLDWFGSGSLIIITSVDKQVFAFCQINQIYTVQGLNVHEALQLFSQSVFGINEPEQNDRKLSMKVIDYVNGNPLALSIYGRELMGKKSEMETAFFELKHCPPLKIQDV…
AtDAR5	A. thaliana	>AtDAR5_AT5G66630
		MPISDVASLVGGAALGAPLSEIFKLVIEEAKKVKDFKPLSQDLASTMERLVPIFNEIDMMQQGSNRGTSELKVLTETMERAGEMVHKCSRIQWYSIAKKALYTREIKAINQDFLKFCQIELQLIQHRNQLQYMRSMGMASVSTKADLLSDIGNEFSKLCLVAQPEVVTKFWLKRPLMELKKMLFEDGVVTVVVSAPYALGKTTLVTKLCHDADVKEKFKQIFFISVSKFPNVRLIGHKLLEHIGCKANEYENDLDAMLYIQQLLKQLGRNGSILLVLDDVWAEEESLLQKFLIQLPDYKILVTSRFEFTSFGPTFHLKPLIDDEVECRDEIEENEKLPEVNPPLSMCGGCNSAVKHEESVNILGVLWHPGCFCCRSCDKPIAIHELENHVSNSRGKFHK…
AtDAR6	A. thaliana	>AtDAR6_AT5G66620
		MASDYYSSDDEGFGEKVGLIGEKDRFEAETIHVIEVSQHEADIQKAKQRSLATHEAEKLDLATHEAEQLDLAIQEFSRQEEEEERRRTRELENDAQIANVLQHEERERLINKKTALEDEEDELLARTLEESLKENNRRKMFEEQVNKDEQLALIVQESLNMEEYPIRLEEYKSISRRAPLDVDEQFAKAVKESLKNKGKGKQFEDEQVKKDEQLALIVQESLNMVESPPRLEENNNISTRAPVDEDEQLAKAVEESLKGKGQIKQSKDEVEGDGMLLELNPPPSLCGGCNFAVEHGGSVNILGVLWHPGCFCCRACHKPIAIHDIENHVSNSRGKFHKSCYERYCYVCKEKKMKTYNNHPFWEERYCPVHEADGTPKCCSCERLEPRESNYVMLADGRW…
AtDAR7	A. thaliana	>AtDAR7_AT5G66610
		MWCLSCFKPSTKHDPSEDRFEEETNIVTGISLYEDVILRQRRSEADQIEWAIQDSFNPQETSRCRQREEDDQIARGLQYVEETELDKSVVDEEDQQLSKIVEESLKEKGKSKQFEDDQVENDEQQALMVQESLYMVELSAQLEEDKNISTIPPLNEDAQLQKVIWESAKGKGQIEHFKDPVEEDGNLPRVDLNVNHPHSICDGCKSAIEYGRSVHALGVNWHPECFCCRYCDKPIAMHEFSNTKGRCHITCYERSHPNCHVCKKKFPGRKYKEHPFWKEKYCPFHEVDGTPKCCSCERLEPWGTKYVMLADNRWLCVKCMECAVMDTYECQPLHFEIREFFGSLNMKVEKEFPLLLVEKEALKKAEAQEKIDNQHGVVTRGICLSEGQIVNSVFKKPTM…
OsWLIM1	Oryza sativa	>OsWLIM1_AL837527
		MATSFQGTTTKCMACDKTVYLVDKLTADNRVYHKACFRCHHCKGTLKLANYNSFEGVLYCRPHFDQLFKRTGSLDKSFEGTPKVVKPEKTVENENAIKVSSAFAGTREKCVGCNKTVYPIERVTVNNTMYHKSCFKCCHGGCTISPSNYIAHEGKLYCKHHHIQLIKEKGNFSQLENDHEKASQSGSVEDEDSEY*
OsWLIM2	O. sativa	>OsWLIM2_AK058507
		MFSGTQQKCKVCTKTVYPMDQLSTDGVVFHRSCFKCQHCKSTLSLGNYSSIEGVPYCKPHFEQLFKETGSYNKSFQSPAKPASEKLTPELTRSPSKAARMFSGTQEKCATCSKTAYPLEKVTVEGQAYHKSCFKCSHGGCAISPSNYAALEGILYCKHHFSQLFKEKGSYNHLIKCASVKRAEAQPAPPPAAADSS*
OsPLIM2a	O. sativa	>OsPLIM2a_BAD25371
		MSFTGTQDKCKACDKTVHFIDLLTADGVSYHKTCFKCSHCKGTLSMCNYSSMDGVLYCKTHFEQLFKETGSFSKKFSQGGKSSEKSDQGRAPSKLSSAFSGTQDKCAACQKTVYPLEKLTLEGESYHKSCFKCSHGGCILTTSSYAALNGILYCKIHFSQLFKEKGSYNHLIQTAQSKQKESEEAAPVAATEASEKEQEVPPQDAT
OsPLIM2b	O. sativa	>OsPLIM2b_AK069907
		MSFTGTQDKCTACDKTVHFIDLLTADGVPYHKTCFKCSHCKGILSMCSYSSMDGVLYCKTHFEQLFKETGSFSKKFAPGCRSTDKELARAPSKICSAFSGTQDKCAACQKTVYPLEKLTLEGESYHKSCFKCSHGGCILTTSSYAALNGVLYCKIHFGQLFMEKGSYNHMKKKSESQEVLPEVVPEEQPAPPPPDENREDN*
OsPLIM2c	O. sativa	>OsPLIM2c_AK072520
		MTFSGTQDKCNACDKTVHFIDLLTADSIPYHKSCFRCSHCKGTLSMCSYSSMDGVLYCKTHFEQLFKETGTFKKNFPSGTKANSEQAKIPSKLSSVFCGTQDKCTACKKTVYPLEKMTMEGECYHRTCFKCAHGGCLLTNASYASHNGILYCQNHFWQLFKKSGSYDNLLKPASAAAENTVESEVAVAEPAKEDPETEEAAKEEEEEASPEQVAEAVVEDQEHS
OsLIM	O. sativa	>OsLIM_BAD37892
		MAAAAWGGTTQKCDSCGRTVYPVEELAADGRVYHRPCFRCTHCKATLQFSNYSSVEGVLYCKPHYDQILKSTGSLEKSFEGTSKSAKAEKSNGNKGQPNRFSSMFVGTQDKCVVCNKTVYPLEKVNLNGSSYHKSCFRCTHGGCTLSPSNNVTHEGKLYCKTHHSQLFMVKGNFSNFEDSTPNAKVDIEKQPEHEDATKNPGGPGQGDGLTEKPLESELTPEKPSQDDIVAEKQSQSSVDVPKQSESSTTVQRSEEGERVTKGESNSHVVSKKPLESSVEKPFQSSAVNLQPSGSSAAVRKPWQRNLPTDKPLLSNTTTEKSTPSSAAIEESLPSNGVDAKQPESSTASTVVKRPWQRRVATENLPQSISPSDKPSSTSADDVKPSENSKLIRKPWQRA…
OsDAR1	O. sativa	>OsDAR1_Os06g0182500
		MGWLTKFFRGSTHKISEGQYHSKPAEETIWNGPSNSAVVTDVPSEFDNEDIARAISLSLLEEEQRKAKAIEKDMHLEEDEQLARAIQESLNVESPPRARENGNANGGNMYQPLPFMFSSGFRTCAGCHSEIGHGRFLSCMGAVWHPECFRCHACNQPIYDYEFSMSGNHPYHKTCYKERFHPKCDVCKQFIPTNMNGLIEYRAHPFWLQKYCPSHEVDGTPRCCSCERMEPRESRYVLLDDGRKLCLECLDSAVMDTSECQPLYLEIQEFYEGLNMKVEQQVPLLLVERQALNEAMEGEKTGHHHLPETRGLCLSEEQTVSTILRRPRMAGNKVMEMITEPYRLTRRCEVTAILILYGLPRLLTGSILAHEMMHAWLRLKGYRTLSPDVEEGICQVLAH…
OsDAR2	O. sativa	>OsDAR2_Os03g0267800
		MAYSSRSCDQCSHERRSGFMKWLCAFLKGTKDGEANRRRPRVTAGEETTLWEEPVRPKKEEPPRHNNEEMDHALALALADDAKNTKERNHDKGENDEELARAIQDSLNMNPYQPYNPCAPSQTQARSRGYRVCGGCKHEIGHGHYLSCLGMYWHPQCFRCSSCRHPIREMEFTLLGTDPYHKLCYKELHHPKCDVCLQFIPTNRTGLIEYRAHPFWGQKYCPLHEHDRTPRCCSCEKMEPRNTKYMSLGDGRSLCMECLDSAIMDTGECQPLYHSIRDYYEGMNMKLDQQIPMLLVERQALNEAMEGESKGPHHMPETRGLCLSEEQTVTSILRRPRIGANRLLDMKTQPQKLTRRCEVTAILVLFGLPRLLTGSILAHELMHGWLRLKGYRNLKAEIE…
OsDAR3	O. sativa	>OsDAR3_Os03g0626600
		MGWLSKIFKGSVNRVSRGHYNGNTHEGHSAWHTKAYEHDSDHEDIDRAIALSLSEEDQRKGKAVDEVDIDHRLHEDEQLARALQESLNDEPPRQNVPVKDVHSESTPATFMPPYIFPSTGLRVCAGCKTPIGQGRFLSCMDSVWHPQCFRCFACDRPISEYEFAVHEGNPYHRSCYKELFHPKCDVCKNFIPTNKDGHIEYRAHPFWMQKYCPAHETDRTPRCCSCERMEPKDSKYITLDDGRKLCLECLNTSIMDTDECQPLYIDIQEFYEGLNMKVEQQIPLLLVERQALNEAMEAEKTGHHLAETRGLCLSEEQIVRTILRRPVIGPGNKIVDMITGPYKLVRRCEVTAILILYGLPRLLTGSILAHEMMHAYLRLKGYQTLDPKVEEGICQVLAH…
OsDAR4	O. sativa	>OsDAR4_Os12g0596800
		MGWLNKIFKGSVNRVSRGHYDGSWHEGHSSDNARGAYDESDNEDIDRAIALSLSEEQNKGKAVDIDYNLEEDEQLARALQESLNADSPPRQNIPVENVPSEPPRELPPILFASSGSRTCAGCKNPIGHGRFLSCMDSVWHPQCFRCFACNKPISEYEFAMHEDQPYHKSCYKDFFHPKCDVCKNFIPTNRNGLIEYRAHPFWMQKYCPSHEDDGTPRCCSCERMEPMDIKYITLDDGRKLCLECLNSSIMDTPECQQLYMDIQEFFEGLNMKVEQQVPILLVERQALNEALETEKNGHHLPETRGLCLSEEQIVRTILRRPIIGPGNRIIDMITAPYKLERRCEVTAILILYGLPRLQTGSILAHEMMHAYLRLKGFRSLSPQVEEGICQVLSHMWLES…
BrWLIM2e	Brassica rapa	>BrWLIM2e_Bra000154
		MSATGAKNRTSNVNGAEHFDIEVPDTAHQISSDSWFQVAFVLTTGINNAYVLGYSGTVMVPLGWVGGVIGLILASAISLYANILVAKLHEFGGKRHIRYRDLAGFIYGRKAYCVTWGLQYVNLFMINCGFIILAGSALKAVYVLFRDDHTMKLPYFIAIAGFVCAVFAIGVPHLSALGIWLGVSTILSLIYIIVAMVLSVKDGVKTPHSRDYEIQGSSISKLFTITAAAANLFFVFNTGMLPEIQATVKQPVVKNMVKALYFQFTLGLLPMYAVMFIGYWAYGSSTSTYLLNNVNGPVWVKALANISAFLQTVICLHIFASPSYEYMDTKFGIKGGTFVLKNLLFRIMARGGYLAVSTLLSALLPFLGDFMSLTGAVSTIPLTFILANHMYYKAKNDKL…
BrPLIM2e	B. rapa	>BrPLIM2e_Bra000404
		MSFTGTLDKCKACDKTVYVMDLLTLEGNTYHKNCFRCSHCNGSLVISNYSSMDGVLYCKRHFEQLFKESVKSLHTGGKTDKTNDQLTRAPSKLSSFFSGTRDKCATCQKTVYPLEKVTMEGECFHKTCFKCAHSGCPLTHSSYASLNGVLYCKVHFNQLFLEKGSYNNVHQAAANHRRSASSGASSPPHDNHKPEEEAVAPEGEGEGKEEEEAPEAAGEEPEPKAE
BrPLIM2g	B. rapa	>BrPLIM2g_Bra004939
		MAFTGTLDKCKACDKTVYVMDLLTLEGNTYHKSCFRCSHCNGTLVISNYSSMDGVLYCKTHFEQLFKESGNFSKNFQTGKTEKSNDHMTRAPSKLSSFFSGTQDKCATCHKTVYPLEKVNMEGECYHKTCFKCAHSGCPLTHSSYASLNGVLYCKVHFNQLFLEKGSYNNVHQAAAKHRRSASSGASSPPSEEQKPEDNASIPEGEGGGEEEAAPEAAGGEETEPVAES
BrWLIM2d	B. rapa	>BrWLIM2d_Bra005003
		MSFTGTQQKCRACEKTVYPMELLSADGVPFHKSCFKCSHCKSTLQLSNYSSMEGVLYCKPHFEQLFKETGSFNKNFQSPAKPLTDKPTPELTRTPSRVAGMFSGTQDKCATCSKTVYPIEKVTVESQCYHKSCFKCSHGGCPISPSNYAALEGILYCKHHFAQLFKEKGSYNHLIKSASIKRSAAAATAAAAVEAVPES
BrWLIM2a	B. rapa	>BrWLIM2a_Bra007189
		MSSFTGTQQKCKACEKTVYPVELLSADGVSYHKSCFKCSHCKSRLQLSRYSSMEGVLYCKPHYEQLFKESGSFTKNFQSPVKPAAEKSSPELTRTPSRVAGMFSGTQEKCATCSKTVYPIEKVTVESQTYHKSCFKCSHGGCPISPSNYAALEGILYCKHHFAQLFKEKGSYNHLIKSASIKHSAAAAVAAGAPAAAVPES
BrPLIM2b	B. rapa	>BrPLIM2b_Bra007586
		MAFTGTLDKCKACDKTVYVMDLMTLEGMPYHKSCFRCSHCNGTLVISNYSSMDGVLYCKPHFEQLFKESGNFSKNFHTGKTEKSNDVTRAPSKLSSFFSGTQDKCAACKKTVYPLEKITMEGESYHKTCFRCAHGGCPLTHSSYAALNGILYCKVHFNQLFLEKGNYNHVLAAANHKRSSEEDKTETNEEHESEANPTEEEEEASGVPLEAGEEHDS
BrPLIM2a	B. rapa	>BrPLIM2a_Bra014447
		MAFTGTLDKCKACDKTVYVMDLMTLEGMPYHKSCFRCSHCNGTLVISNYSSMDGVLYCKPHFEQLFKESGNFSKNFQSAGKTEKSNDVTRAPSKLSSFFSGTQDKCAACKKTVYPLEKMAMEGESYHKTCFRCAHGGCPLTHSSYAALNGILYCKVHFSQLFLEKGNYNHVLEAANHRRTSEEDKIEPNVNDASPKEEEETSDAVPEEHES
BrWLIM2c	B. rapa	>BrWLIM2c_Bra014721
		MKGRQGERVRLYVRGTVLGYKRSKSNQYPNTSLIQIEGVNTTEEVTWYKGKRMAYIYKAKTKKNGSHYRCIWGKVARPHGNSGVVRAKFTSNLPPKSMEKKGQRQKGVEGRMSSFTGTQQKCKACEKTVYPVELLSADGVSYHKSCFKCTHCKSRLQLSRYSSMEGVLYCKPHYEQLFKESGSFTKNFQSPAKPAEKSSPELTRTPSRVAGMFSGTQEKCATCSKTVYPIEKVTVESQTYHKSCFKCSHGGCPISPSNYAALEGILYCKHHFAQLFKEKGSYNHLIKSASIKRSAAAAVAAGTPATAVPES
BrWLIM1b	B. rapa	>BrWLIM1b_Bra018454
		MAFAGTTQKCMACDKTVYLVDKLTADNRVYHKACFRCHHCKGTLKLSNYNSFEGVLYCRPHFDQNFKRTGSLEKSFEGTPKIGKPDRPLEGERPAGTKVSNMFGGTREKCVGCDKTVYPIEKVSVNGTLYHKSCFKCTHGGCTISPSNYIAHEGKLYCKHHHIQLIKEKGNLSQLEGGDNAAKDKVDAA
BrWLIM1a	B. rapa	>BrWLIM1a_Bra019956
		MAFAGTTQKCMACDKTVYLVDKLTADNRVYHKACFRCHHCKGTLKLSNYNSFEGVLYCRPHFDQNFKRTGSLEKSFEGTPKIGKPDRPLEGERPAGTKVSNMFGGTREKCVGCDKTVYPIEKVSVNGTLYHRSCFKCTHGGCTISPSNYIAHEGKLYCKHHHIQLIKEKGNLSQLEGGGENAAKDKVVAA
BrPLIM2d	B. rapa	>BrPLIM2d_Bra032650
		MSFTGTTDKCNVCDKTVYVMDMLSIEGMPYHKSCFKCTHCKGTLVMSNYSSMDGVLYCKTHFEQLFKESGNFSKNFQPGKTEKPEQNKTPSKISSIFCGTQDKCAACDKTVYPLEKVQMEGECFHKTCFKCAHGGCMLTHSSYASLDGVLYCRHHFNQLFLEKGNYAHVLQSANHRRTASGNTLPPETTEEVAVEAKEENGDSQS
BrPLIM2c	B. rapa	>BrPLIM2c_Bra033233
		MSFTGTTDKCNVCDKTVYVMDMLSIEGMPYHKSCFKCTHCKGTLVMSNYSSMDGVLYCKTHFDQLFKESGNFSKNFQPGKTEKPEHTKTPSKISSIFCGTQDKCAACEKTVYPLEKVQMEGECFHKTCFRCAHGGCTLTHSSYASLDGVLYCRHHFNQLFLEKGNYAHVLQAANHRRTASGNSLPPEPTEEVAVEAKEENGVSQS
BrPLIM2f	B. rapa	>BrPLIM2f_Bra039313
		MSFTGTLDKCKACDKTVYVMDLLTLEGNTYHKSCFRCSHCNGTLQMTTYSSMDGVLYCKTHFEQLFKESGNFSKNFQTGKTEKSNDQMTRAPSKLSSFFSGTQDKCASCHKTVYPLEKVNMEGECYHKTCFKCAHSGCPLTHSSYASLNGVLYCKVHFNQLFLEKGSYNHVHQAAANHRRTASSGASTPPSDDHKPEDNAAIPEGEAGGEEEAVPEAAAGEETEPVAES
BrWLIM2b	B. rapa	>BrWLIM2b_Bra026940
		MSSFTGTQQKCKACEKTVYPVELLSADGVSYHKSCFKCTHCKSRLQLSRYSSMEGVLYCKPHYEQLFKESGSFTKNFQSPAKPAEKSSPELV
BrDAR7	B. rapa	>BrDAR7_Bra000152
		MDSSSYGVSHVSHISNPCIFGAGSSSSPEKKWNLMKWVSKLFKSGSNGGTGGARTNHHPPQFQEDENMVFPLPPSSSDDRSRASRDKEELDRVLSVSLADDTNRPYGYGWSLDNNSDFPRPFHSGLNPSFIPPYEPSYQVRRPQRICGGCNSDIGLGNYLGCMGTFFHPDCFCCDSCRYPITEHEFSLSGTKPYHQICFKELTHPKCEVCHHFIPTNDAGLIEYRCHPFWNQKYCPSHEHDRTARCCSCERLESWEVRYYTLDYGRSLCLECMETAITDTGDCQPLYHAIRDYYEGMYMKLEQQIPMLLVQREALNDAIVGEKHGYHHMPETRGLCLSEEQTVTSVLKRPRLGAHRLVGMRTQPQKLTRKCEVTAILVLYGLPRLLTGAILAHELMHGW…
BrDAR6	B. rapa	>BrDAR6_Bra005011
		MDSSSSSSSSSSYGVAHVSHISNPCIFGEAGSSSSSTYRDKKWNLMKWVSKLFKSGSSGGGGGGGARTNHHPPQFQEDENMVFPLHPSSLDDRSRGARDKEELDRAMSRSLADDRRRPHGYGWSMDNNSDFPRPFHGGLNPSSFIPPYEPSYQFRRRQRICGGCNRDIGMGNYLGCMGTFFHPECFCCHSCRYPITEHEIPTNDAGLIEYRCHPFWNQKYCPSHEYDKTGRCCSCERLESWDVRYYTLEDGRSLCLECMETAITDTGDCQPLYHSIRDYYEGMYMKLEQQIPMLLVQREALNDAIVGEKNGYHHMPETRGLCLSEEQTVTSVLKRPRLGAHRLVGMRTQPRKLTRKCEVTAILVLYGLPRLLTGAILAHELMHGWLRLKGYRNLNPEVE…
BrDAR5	B. rapa	>BrDAR5_Bra011712
		MVKKRRTHLSLIGSRGNPGKGWPRARKRLLLMPMGWLTKILKGSSHKYSDGQANRRYNREDRSLDTPRYSAEGSDFDKEEIECAIALSLSEQEHVIPQDDKGKKVIEYKSETEEDDDEDEDEDEDEEDDDEEHMRAQVEAAEEEEKKVAQAQIEEEEKRRAEEAELEELEKQLAKARLEEEEVRRAKAQLEEDEQLAKAIQESMNVGSPPPGYDSGSVFPSYPFLVPSRICTGCRAEIGHGRFLSCMGGVWHPECFCCHACDKPIIDCEFSMSGNRPYHKLCYKEQHHPKCDVCHNFIPTNPAGLIEYRAHPFWMQKYCPSHERDGTPRCCSCERMEPKDTKYLILDDGRKLCLECLDSAIMDTNECQPLYLEIREFYEGLHMKVEQQIPMLLVERSAL…
BrDAR8	B. rapa	>BrDAR8_BraBra012087
		MWCLSCLKPSTSEDPFEAEIDLALDVSREEADIQEAKQLAFALQESSLLQKQQEEKRRAGELEKDAQIARAFQYDETERELDNNSALEDETYEQPAKIAVESFQDKGKIKQFEEQVKNDEQVAQDLQNRFNKMAYEESPGLHVLDDKDEQLAKTVKSSKEKRKSKQLEEQVKKDEQVAQDLQNRFNKRAFEESHDNAVLDELANTVKSFKEKRKSKQFEEQVKSDEQVAQDLQNLLSEMPYKESAGLHDNSVLGNEGELFPKTVGRSLKVKGKEKIHEDEQVKKDEELALVLQESLNMVEPPPRPRIEERKSNPRRAALDVKKSSKEKGKGKKSEGEQVKKDEELALVLQESLNMVEPPPPPPNEEHKSISRRAAFDVQEQLAKEKGKGKQIEDEQVKK…
BrDAR1	B. rapa	>BrDAR1_Bra037160
		MGCFCFKPSTSERIIWESLKDKGQTKPSEDEVIPPRSKCGGCHSEIEQGGSVDVFGVPWHPECFSCGACRNPIAVHEVQNHVSNSRGKFHKNCYNRYCYVCQEKVKIREYNSHPFWKEIYCPAHETDGTPKCCSCERLEPRETEFVMLDDGRWLCLECMDSAVMDTDEVQPLHFEIRDFFHGLFLPVEKEFSLLLVEKQALNKAEEEEKIDNQHGVVTRGICLSEEQIVTNVSKGPKMGENKQLTGKTTESQRVVSGCPVTAILILYGLPRLLTGSIMAHEMMHAYLRLNGHNNLNKVLEEGICQVLGHMWLETQRYAPIDVAAASSSSSSNAAKKGEWSELEKKLVDFYKYEIETDESAVYGEGFRKVNYMVTNSSLQETLKEILPRRG
BrDAR2	B. rapa	>BrDAR2_Bra037160
		MGWFSCFSSSTKQDDPSEDHYKTVIKISRHEKEDGIVRQKREKAEQVQTERAKEMSLKQFEKEVAERRLQESKEEGKRKQVDDDDDDQVDTEQIEMNKVMEESLKLFQKEEEKRRLEKSKEEGKRKQVEEEGQFKHSKDKEVAPPSICNGCKSEIKDGLSVKAFGDLWHPHCLCCLHCHKSIALDKIAKRGKFHKSCYKEHRHPTCCVCQKKIPPTEEGIKYNEHPFWKEKYCPCHDRDGTAKCCSCERLEPRGTNFVMLGDDRWLCLQCIGSSVMDTYECIDLHVEIREFFDGSFLPVDKEFPLLLVEKQALNKAEKEEKIDYQHAVVTRGICLSEEQSVTSVKERPKRGPNNTLINMVTETQMVSGCEVTAILIIYGLPRLLTGYILAHEMMHAYLR…
BrDAR4	B. rapa	>BrDAR4_Bra025725
		MGWFNKIFKGSTQRFRLGNDHDHNGYYQSYPHDEPSADTDPDPDPDETHTQEPSTSEEDTSGQENEDIDRAIALSLIENSQGQTNNTCAGKYAMVDEDEQLARAIQESMVVGNTPRQKHGSSYDIGNAYGAGDVYGNGHMHGGGNVYANGDIYYPRPTAFPMDFRICAGCNMEIGHGRYLNCLNALWHPECFRCYGCRHPISEYEFSTSGNYPFHKACYRERYHPKCDVCSLFIPTNHAGLIEYRAHPFWVQKYCPSHEHDATPRCCSCERMEPRNTGYVELNDGRKLCLECLDSAVMDTFQCQPLYLQIQEFYEGLFMKVEQDVPLLLVERQALNEAREGEKNGHYHMPETRGLCLSEEQTVSTVRKRSKHGTGNWAGNMITEPYKLTRQCEVTAILI…
BrDAR3	B. rapa	>BrDAR3_Bra016514
		MGWLNKIFKGSNQRHPMGNEHYHHNGGYYDNYPHEHSEPTDADHTQEPSTSEEETWNGKENEEVDRVIALSILEEENQRPETNTGAFSFSFLSTTCHYWHRICAGCNMEIGHGRYLNCLNALWHPQCFRCYGCSHPISEYEFSTSGNYPFHKACYRERFHPKCDVCSLFISTNHAGLIEYRAHPFWVQKYCPSHEHDATPRCCSCERMEPRNTGYFELNDGRKLCLECLDSSVMDTFQCQPLYLQIQEFYEGLNMTVEQEVPLLLVERQALNEAREGERNGHYHMPETRGLCLSEEQTVRTVRKRSKGNWSGNMITEQFKLTRRCEVTAILILFGLPRLLTGSILAHEMMHAWMRLKGFRPLSQDVEEGICQVMAHKWLEAELAAGSRNSNAASSSSSS…
PtWLIM1a	Populus trichocarpa	>PtWLIM1a_EF035038
		MAFAGTTQKCMACDKTVYLVDKLTADNRAYHKACFRCHHCKGALKLGNYNSFEGVLYCRPHFDQLFKRTGSLDKSFEGTPKIVKPEKPVDGEKPVSTKVSTMFAGTREKCFGCKNTVYPTEKVSVNGTPYHKSCFKCIHGGCTISPSNYIAHEGRLYCKHHHNQLIKEKGNLSQLEGDIEKDSMNNKTNGREVAAES
PtWLIM1b	P. trichocarpa	>PtWLIM1b_EF035039
		MAFAGTTQKCMACDKTVYLVDRLAADNRVYHKACFRCHHCRGTLKLGNYNSFEGVLYCRPHFDQLFKRTGSLDKSFEGTPKIVKPEKPVDGEKPISTKVSTMFAGTRDKCFGCKNTVYPTEKVSVNGTPYHKSCFKCIHGGCTISPSNYIAHEGRLYCKHHHNQLIKEKGNLSQLEGDVEKDSMNDKTNGREVSAES
PtGLIM1a	P. trichocarpa	>PtGLIM1a (PtXLIM1a)_EF035035
		MAAFSGTQQKCMACDKTVYLVDKLTADNRVFHKACFRCHHCRGTLKLSNYCSFEGVLYCRPHYDQLFKRTGSLDKSFEGTPKIVKPEKPVDNENASKVSNLFAGTREKCVGCDKTVYPIEKVTVNGTPYHRSCFKCTHGGCTISPSNYIAHEGKLYCKHHHIQLFKEKGNYSQLENEREKNPVVSITAVEIAAES
PtGLIM1b	P. trichocarpa	>PtGLIM1b (PtXLIM1b)_EF035036
		MAAFAGTQQKCMACDKTVYLVDKLTADNRIYHKACFRCHHCRGTLKLSNYSSFEGVLYCRPHYDQLFKRTGSLDKSFEGTPKIAKPEKPVDNENASKVSNLFAGTREKCVGCNKTVYPIEKVTVNGTPYHRRCFKCTHGGCTVSPSNYIAHEGKLYCKHHHIQLFKEKGNYSQLENEREKNPVTVNITAVEIAAES
PtβLIM1a	P. trichocarpa	>PtβLIM1a (PtLIM1a)_DT509779
		MAPFAGTTQKCKSCEKTVYFVDQLTADDKVYHKACFRCHHCKGTLKLSNYSSFEGVLYCKPHFDQLLKMTGSLDKSFKGTSKTVRVDRSADEVQSNSKVSSMFAGTQEKCVACKKTVYPIERVAVDGTSYHKACFRCAHGGCVISPSNFVAHEHRLYCRHHHNQLFKQKGNFSQLDKHEHVTPVKETAAAE
PtβLIM1b	P. trichocarpa	>PtβLIM1b (PtLIM1b)_CV245577
		MATFAGTTQKCKACDKTVYLVDQLTVDNKFYHKACFRCHHCKGTLKLSNYSSFEGVLYCKPHFDQLFKMTGSLDKSFEGTPKTVRGDRSADQVLSNSKVSSMFAGTQEKCVACNKTVYPLEKVAVDGTSYHKACFRCAHGGCVISPSNYVAHEHRLYCRHHHNQLFKEKGNFSQFGKQEHLTPVDETATAE
PtWLIM2a	P. trichocarpa	>PtWLIM2a_EF035040
		MSFTGTQQKCKACEKTVYPMELLSADGVAYHKSCFKCFHCKGTLKLSNYSSMEGVLYCKPHFDQLFKETGNFNKNFQSPAKTAEKLTPELTRSPSKAAGMFSGTQEKCATCGKTAYPLEKVTVESQAYHKSCFKCSHGGCAITPSSYAALEGVLYCKHHFSQLFKEKGSYNHLIKSASMKRAAAPVPEA
PtWLIM2b	P. trichocarpa	>PtWLIM2b_CV254823
		MSFTGTQQKCKACEKTVYPMELLSADGVAYHKTCFKCFHCKGTLKLSNYSSMEGVLYCKPHFEQLFKETGNFNKNFQSPAKSAEKLNPELTRSPSKAASMFSGTQEKCATCGKTAYPLEKVTVESQAYHKSCFKCSHGGCAITPSNYAALEGVLYCKHHFSQLFKEKGSYNHLIKSATMKRAAASVPEA
PtPLIM2a	P. trichocarpa	>PtPLIM2a_EF035037
		MAFTGTLDKCKACDKTVYFVDMMSLEGVPYHKSCFKCSHCKGTLVMSNYSSMDGVLYCKTHFEQLFKEGGDFSRNFQKGKPERTHDLSRIPSKLSSVFCGTQDKCSTCGKTVYPLEKVTMEGECYHKTCFRCAHGGCPLTHSSYAALDGVLYCKVHFAQLFMEKGTYSHVLASAAHKRSNSTTPELAGSNPEEGAAAEEEKSEEQS
PtPLIM2b	P. trichocarpa	>PtPLIM2b_grail3.0039003401
		MAFTGTLDKCKACDKTVYVVDMMSLEGVPYHKSCFKCSHCKGTLVMSNYSSMDGVLYCKTHFEQLFKEGGDFSKNFQKGKPERTHELIRTPSKLSSVFCGTQDKCSTCGKTVYPLEKVTMEGECYHKTCFRCAHGGCPLTHSSYAALDGVLYCKVHFAQLFMEKGTYSHVLAGATHKRSTSTPPPELAESNTEEAAAAEDKSEEQS
PtδLIM2a	P. trichocarpa	>PtδLIM2a (PtPLIM2c)_gw1.I.9051.1_corrected
		MGFTGTLEKCKACDKTVYFIELVSADGVPYHKKCFKCSHCNGLLVMSSYSSIDGVLYCKPHYDQLFKETGNFTKKFQPYEEKKNCLTKAPSKLSSMFSGTQDKCAFCKKTAYPLEKVTVEGEFYHKSCFRCSHGGCCITPSSYAALDGILYCKAHFAQLFKQKGSYSYLTKTATMKKNAVNLPEEKSEAAENNETVPEANADANSDLAIDKRHHNS
PtδLIM2b	P. trichocarpa	>PtδLIM2b (PtPLIM2d)_gw1.III.1568.1_corrected
		MGFTGTLEKCKACDKTVYFIELVSADGVPYHKKCFKCSHCNGLLVMSSYSSIDGVLYCRPHYDQLFKETGNFSKKLQSSGEKKNGLTKAPSKLSSMFSGTQDKCASCKKTVYPLEKVTVEGEFFHKSCFRCSHGGCFITPSSYAALDGILYCKAHFSQLFKQKGSYSYLTKTSTMKKNAVNSPEEKSEAEQNHLTVPEASSDLAIAHENVQN
CaPLIM2a	Cicer arietinum	>CaPLIM2a_XP_004492709.1
		MSFTGTLDKCKACDKTVYVVDLLTLEGIPYHKNCFKCSHCKGYLTMSTCCSMDGVLYCKPHFEQLFKESGNFSKNFQTAKSSDRQNELVNKTPSRLSSMFSGTLDKCSVCSKTVYPLEKMSLEGECYHKNCFRCAHAGCHLTHSSYAALDGVLYCKHHFQQLFMEKGNYNHVLQAAANRKNATPPPEPAELIDEPPKPEETKEETKEETKEETEEETKEETEEKTETEET
CaGLIM1	C. arietinum	>CaGLIM1_XP_004496871.1
		MASFAGTTQKCTACEKTVYLVDKLTADGRTYHMACFRCHHCRNTLKLSNYCSFEGVLYCRPHYDQLYKRTGSLDKSFDGTPKIQKAEKQTSENENAKTLANVFVGTTDKCMCCKKTVYPTERVTVNGTPYHKGCFKCTYGGCTISSANFVTHETKLYCKHHHIQLFKEKGNYSQLENDIAV
CaWLIM1a	C. arietinum	>CaWLIM1a_XP_004498991.1
		MAFAGTTQKCMACNKTVYLVDKLTADNRVFHKACFRCHHCKGTLKLSNYNSFEGVLYCKPHFDQLFKRTGSLEKSFEGTPKIAKPERNNDNEKPAAVKASSMFGGTRDKCSGCQKTVYPTEKVTVNGTPYHKSCFKCCHGGCVISPSNYIAHEGKLYCKHHHIQLIKEKGNLSQLEGDHEKNAMHGKISGEEVVA
CaWLIM1b	C. arietinum	>CaWLIM1b_ XP_004501516.1
		MAFAGTTQKCMSCDKTVYLVDKLTADNRIYHKGCFRCHHCKGTLKLSNYNSFEGVLYCRPHFDQLFKRTGSLDKSFEGTPKIAKPEKSSYNEKPAAAKVSSMFGGTREKCSGCQKTVYPTEKVSVNGTPYHKSCFKCIHGGCVISPSNYIAHEGKLYCKHHHVQLIKEKGNLSQLEGDHEKNANSEVAAAD
CaβLIM1a	C. arietinum	>CaβLIM1a_XP_004501954.1
		MTSFAGTTQKCKACEKIVYLVDQLTADNKVYHKSCFRCHHCKGTLKLSNFSSFEGVLYCKPHFDQLFKKTGSLDKSFEGIPRTSRVERSTNQVQSNSQFSNLFAGTQEKCVACKRTVYPIEKVGVYGISYHKGCFRCNHGGCVISPSNYVAHEHRLYCRHHHTQLFKQKGKFSQLDKPDNVEEGVTENTTTE
CaWLIM2	C. arietinum	>CaWLIM2_ XP_004503222.1
		MSFIGTQQKCKACEKTVYPVDQLSADGTSYHKACFRCSHCKGTLKLSSYSSMEGVLYCKPHYEQLFKETGTFKKNFTSPAKLADKTTPELTRSPSKAASMFSGTQDKCATCGKTAYPLEKVTVESQAYHKSCFKCSHGGCPITPSNYAALEGILYCKHHFSQLFKEKGSYNHLIKSASIKRAATSVPES
CaδLIM2	C. arietinum	>CaδLIM2_XP_004503760.1
		MSFSGTQQKCKACDKTVHLVDTLSADGNIYHKNCFRCSQCNGLLAMSNYSSLEGVLYCKTHSEQLFKESGNFAAKISQSGGKPPSELPRAPSKLSAFFSGTQEKCSSCKKTVYPLEKLTVEGEFYHKSCFRCTHGGCFLSPSSYAALDGYIYCKPHFSQLFKAKGSYSYLSKQASMKKNEEMKQGAEKTDESAAAAATSDTETGTKEEQDAVVTQED
CaβLIM1b	C. arietinum	>CaβLIM1b_XP_004508840.1
		MASFTGTTQKCKVCEKKVYWVEQLTADNKVYHKSCFKCHHCKGTLKLSNYCSYEGVLYCKPHFDQLFKMTGSLDKSFEGIARIARFERSADQVQANKKVSRLFIGTQEKCVGCKKTVYPIEKVGVDGKSYHKSCFRCTHGGCVISPSNYVTHEHSLYCRHHHNQLFKHKGNFSQFHKHEQVQGMMIENTTSE
CaPLIM2b	C. arietinum	>CaPLIM2b_XP_004510816.1
		MSFTGTLDKCKACDKTVYVVDLLTLENIPYHKNCFKCSHCKGCLTMSTYSSMDGILYCKTHFEQLFKESGNFSKNFAKSSDKQNELNRTPSRLSSMFSGTLDKCAVCTKTVYPLEKVTLEGECYHKTCFRCAHAGCPLTHSNYAALDGVLYCRVHFAQLFMEKGTYSHVLNSTAHKRNGSSPPSEPIEVEEPSESSAAAAAPEEPPEETS
CaDAR1	C. arietinum	>CaDAR1_XP_004490849.1
		MAPSDINHLSHPCIYGDYVSSHPERKSGFMKWLSKLFKGGSNRPRSGRHHVHDPDEESISWRAPSRASDDRARAQKEKEDLGHAVSLATAEDLKRPNGYRWGETTDEDYEKALHGALNSSAHPPYAPAPFYPNEYRRICSGCNQEIIYGNCLGCMDSYFHPDCFCCHSCGQPITEREFSLSGKHPYHKSCFKELTHPKCEVCFQFIPINAAGLIEYRCHPFWSQKYCPSHEYDNTYRCCSCERLEPRNTKYYRLEDGRSLCLECMESAIMDTGDCQPLYHSIRDYYEGIHMRIDQQVPMLLVEREALNDAIVGEKNGFHHLPETRGLCLSEEQTVTSIHRRPRIGGHRFIGMRTQPQKLTRKCEVTAILVLYGLPRLLTGAILAHELMHAWLRLKGYRN…
CaDA1	C. arietinum	>CaDA1_XP_004499115.1
		MGWLSRIFKGSDHKVSEGHYYRDDTSYYLPSTSGDVWTENENEDIDHAIALSLVEENQKAKNVKDHRAQLEEDEQLARAIEESLYLESPPKYGNDNMYQPIQPIQPIQPIQPIQPIQYFPMGYRICAGCNTEIGYGRYLNCLSAFWHPECFRCRACNLPISDYEFSTSGNYPYHKTCYKESYHPKCDVCKHFIPTNPAGLIEYRAHPFWNQHYCPSHEHDNTPRCCSCERMEPHGTGYIAHKDGRKLCLECLDSAIMDTYECQPLNADIQKFYESLNMKLDQQVPLLLVERQALNEAREGEKNGHYHMPETRGLCLSEELSTISRRPRLGTGNRTIDRTTQPYKLTARCDVTAILILYGLPRLLTGSILAHEMMHAWLRLTGFRTLSPEVEEGICQVLA…
CaDAR2	C. arietinum	>CaDAR2_XP_004503205.1
		MAPPSDINDLSHPCIYGEFSSSYSERKSGFMKWFGKVFKIGSNRGKGGGHHLQQPVEENMAWRAPPRSLDNRARSKKEEEDLNAKRPSGYRWPTGTDDDYTKALQDRMHSSLHPPYAPLPFYPRGYSMPSHIRICGGCSQEIFYGNCLGVEHSYFHPDCFRCHSCHHPITEREFSLSGKHPYHKYCFKELSHPKCEVCHHYIPINASGLIEYRCHPFWNQKYCPSHEYDNTARCCSCERLESRGERYFRLEDGRILCFECMESAITDTGECQPLYHAIRDYYEGMNMRIDQQIPMLLVGREALNEAIVGEKNGFHHLPETRGLCLSEEQTVTSVHRWSRIGGHRLMGMRTQPQKLIRKCEVTAILVLYGLPRLLTGAILAHELMHGWLRLKGYRNLDPA…
CaDA2	C. arietinum	>CaDA2_XP_004509228.1
		MGWLTKLLKGSNHKYSGRGYHGKYGHDRNSNSRDNSADDLNDIEKEEIDRAIALSLSEEDPKGKKVIEDDSQSEDEELCPLDDEEDDHLGDVQQDEEEHVAKIQQDEDKNLDEVQLEEDEQLARAIQESLSIGSPPRSYTDSIFQPFTNLFPPVYRTCAGCNAEIGHGRFLSCMGAVWHPECFCCHACKLPITDYEYSMSGNRPYHKSCYKELHHPRCDVCKNFIPQNSAGLIEYRAHPFWLQKYCPSHERDGTPRCCSCQRMESTDTKYLLLDDGRKLCLECLDSAIMDTHECQPLYLEIQEFYEGLHMKIEQQIPMLLVERQALNEAMEGEKNGHHHLPETRGLCLSEEQTIPTILRRPSIGAGYRVIDMITEPFRLIRRCEVTAILVLYGLPRLLT…
CaDAR3	C. arietinum	>CaDAR3_LOC101503031 (Pseudo)
		MDLLSGGAVGAVMGEIVKHAIQTIKKGRDFGPTLEMNIETLNTLAPLVEEMKRYSDLLDRSRDEIERLEKHITEGQELVTKSKKLNRWKFPSFPRYQSKLQKKDEALQRHLSVNVQVENRRDLMEVLGKVNGILEILMRKENLGQFNNNNIGNQIKGLNGAPEEPECLGMVEPLNKLKIELLKDGVSVLVLTSLGGSGKSTLAKKICWDPQIKGKFDGNIFYVTVSKTPNLNNIVKTLFEHCGSQVPEFQSDEDAIKQLRHLLRKVGRNPILLVLDDVWPRSEGLVKKFKFQMSEEDLKGKKFVEEESQSEEDEHLCEIDEEEDEHRNQVWPQKDGNHGKVRLHEDKLLAKFQQDENQRRAKDQLEEDEQPARTIQESLNIGSPPRHGNDSLFKPSPIS…
CaDA3	C. arietinum	>CaDA3_XP_004512219.1
		MGWFTKFFKRYKHKISRWKSNCKHSGDNRIQDNHHISVDDLTDTEKEDIYKAIALSLSKEDLKGKPVVGEESQSEEDKHLHKIDEEEDKHLSEVCPEKDENCGKVQLDEDEWLDENECRAREQLEDDELLARALQESLNVDYPPQHGSDSLFKPAPQSFPPGFRTCAGCNAEIGHGRFLSCMGGVWHPKCFLCNDCCLPITDYEFSMSSNRAYHISCYREKHNPKCDVCKNFIPSNSAGLIEYRAHPFWVQKYCPKHEHDDTPRCCSCERMEPNDLKYILLDDGRKLCLECLDSAIMDSRECQPLYLEIQNFFEGLNMKVEQQVPMLLVERQALNEAMEGEKIGHHHFAETRGLCLSEEQTVATILRRPRIRAGRRATDMITKPYRLTRHCEVTAILVL…
NtPLIM1a	Nicotiana tabacum	>NtPLIM1a_AAF13231
		MTFAGTTQKCSACEKTVYLVDRLAADNRIYHKACFRCYHCKSTLKLSNFNSFEGVIYCRPHFDQLFKRTGSLDKSFEGTPKVTKPEKPVDNENGSGTKVSSLFAGTREKCVGCTKTVYPIEKVSVNGTAYHKACFKCSHGGCTISPSNYIAHEGRLYCKHHHIQLFKEKGNYSQLESDHETDPALSTQSLT
NtPLIM1b	N. tabacum	>NtPLIM1b_AAF13232
		MTFAGTTQKCSACEKTVYLVDRLAADNRIYHKACFRCYHCKSTLKLSNFNSFEGVIYCRPHFDQLFKRTGSLDKSFDGTPKVTKPEKSVENENGSGSKVSSLFAGTREKCVGCTKTVYPIEKVSVNGTAYHKGCFKCSHGGCTISPSNYIAHEGRLYCKHHHIQLFKEKGNYSQLESDHET
SeaPLIM1	Senecio aethnensis	>SeaPLIM1_CO553805
		MNGFTGTTQKCTACDKTVYLVDKLVANQRTYHKACFRCHHCNGTLKLSNFNSFDGVLYCRHHFDQLFKRTGSLEKSFDGTPKFKPERTVSLESSLQNTKLSSFFEGTRDKCLSCAKTVYPIERVKVDGVQYHRSCFKCCHGGCTISPSSYIAHEGRLYCKHHHIQLFKQKGNYSQLEVEEAPATPESDAVLDTTAPPASA*
GhPLIM1a	Gerbera hybrida	>GhPLIM1a_AJ758658
		MEFAGTTQKCRVCDKTVYLVDRLVADKRIYHKACFRCNHCNGTLKLSNFNSFEGVLYCRPHFDQLFKRTGSLEKSFEGASKVSKPEKPVNNEVASKFSSLFEGTTDKCVGCGKTAYLTERVTVDKSPYHRRCFKCCHGGCTISPSNYIAHEGKLYCKHHHIQLFRQKGNYSQLETEETVATPES
HaPLIM1a	H. annuus	>HaPLIM1a_SF3_AAD56958
		MKSFTGTTQKCTVCEKTVYLVDKLVANQRVYHKACFRCHHCNSTLKLSNFNSFDGVVYCRHHFDQLFKRTGSLEKSFDGTPKFKPERTFSQETQSANRLSSFFEGTRDKCNACAKIVYPIERVKVDGTAYHRACFKCCHGGCTISPSNYIAHEGRLYCKHHHIQLFKKKGNYSQLEVEETVAAPAESETQNTETQNAETQNADTQNADTQNTETQNGSV
HaPLIM1b	Helianthus annuus	>HaPLIM1b_AAD56957
		MKSFTGTTQKCTVCEKTVYLVDKLVANQRVYHKACFRCHHCNSTLKLSNFNSFDGVVYCRHHFDQLFKRTGSLEKSFDGTPKFKPERTFSQETQSANRLSSFFEGTRDKCNACAKIVYPIERVKVDGTAYHRACFKCCHGGCTISPSNYIAHEGRLYCKHHHIQLFKKKGNYSQLEVEETVAAPAESETQNAETQNAETQNADTQNTDTQNAAV
LsPLIM1	Lactuca saligna	>LsPLIM1_DW049592
		MAGGFVATTQKCAVCDKTVYLVDKLAANQRIYHKACFRCHHCNRTLKLSNFNSFDGVVYCKPHFDQLFKRTGSLEKSFDGTPKFKIEKPVNAENAAKVSNLFGGTREKCVGCSKTVYPTERVTVNGSAYHRSCFKCCHGGCTISPSNYIAHEGRLYCKHHHIQLFKSKGNYSQLEVNGEESAPAPAPES*
ToPLIM1	Taraxacum officinale	>ToPLIM1_DY841300
		MAGGFVATTQKCAVCEKTVYLVDRLEANKRIYHKACFRCYHCNRTLKLSNFNSFDGVVYCKPHFDQLFKRTGSLEKSFDGTPKFKTERSFNSENAAKLSNFFGGTREKCTGCSKTVYPTERVTVNGSAYHRACFKCCHGGCTISPSNYIAHESRLYCKHHHIQLFKSKGNYSQLEINGEESTSESTAESTPASAPASAPAS*
LpPLIM1	Lycopersicon pennellii	>LpPLIM1_contig
		MTFAGTTQKCNACDKTVYLVDRLAADNRVYHKACFRCYHCKSTLKLSNFNSFDGVIYCRPHFDQLFKRTGSLDKSFEGTPKITKPEKSVDNENGTSNKVSSLFAGTREKCVCCTKTVYPIEKVTVNGAAYHKACFKCSHGGCTISPSNYIAHEGTLYCKHHHIQLFKEKGNYSQLEIDHEIEPALPPQIAMES*
GmaDA1-1	Glycine max	>GmaDA1-1_AKI32352
		MGWFTKLLKGSDYKILRGQYHGKYGEDRIWDNHHSSMDDLTDIEKEDIDRAIALSLSEEDHKGKKVVDYDSQSEDEELCKIDDEEDEHLVKVHLEEEERLAKIQQEEEERLAKIQQDERLAKIQQEDERLAKAQLEEDEQLARAIQESLKIGSPPRYDNDSSILSFPHLFPPGYRICAGCKTEIGQGRFLSCMGGVWHPECFCCHACHLPITDYEFSMSSNRPYHKACYREKHHPRCDVCKNFIPTNSSGLIEYRAHPFWLQKYCPSHELDGTPRCCSCERMESRDTKYLLLDDGRKLCLECLDSSIMDTHECQPLYLEIQEFYEGLNMKLEQQIPMLLVERQALNEAMEGEKNGHHHLPETRGLCLSEEQTVTTISRRPRIGAGYRAIDMITEPYRLI…
GmaDA1-2	G. max	>GmaDA1-2_AKI32353
		MGWFTKLLKGSNRKSSGGRYHGKYEDDRISDNLDCSADDLTDIEKEEIGRAIALSLSEADKKGKKVIEDDSESEDDELCPLSDEEAESVGEVQQDEDDHHAKIQQDEDKHLDEVQLEEDEQLARAIQESLSISSPPRSETDSLFQPFAHLFPPVYRICSGCNAEIGHGRFLSCMGGYWHPECFCCHACKLPITDYEFSMSGNRRYHKSCYKELHHPRCDVCKNFIPPNSAGLIEYRAHPFWLQKYCPSHERDGTPRCCSCQRLEVSVDTKYLLLDDGRKLCLECLDSAIMDTHECQPLYVEIQEFYEGLHMKIEQQVPMLLVERQALNEAMEGEKNGHHHLPETRGLCLSEEQTVPTILRRPRIGAGYQLIDMITEPFRLVRRCEVTAILVLYGLPRLL…
GmaDA1-3	G. max	>GmaDA1-3_AKI32354
		MKWLSKLFKGGSNRGRSGRHHYDSAEEGMSWRAPSRALDDRGRAQKEKEDLGHAMALSSAEDLKRPNGYNWGEDTGDDYSKAPHDTLNSSAHPPFAPTPFYPHPHKYRRVCGGCNQEIMYGNCLGCMDTYFHPNCFRCHSCGYPITEREFSLSGKHPYHKSCFKELTHPKCEVCFQFIPINAAGLIEYRCHPFWSQKYCPSHEYDNTARCCSCERLEPLNIKYYRLEDGRSLCLECMESAIMDTGDCQPLYHSIRDYYEGMQMRIDQQVPMLLVEREALNEAIVGEKNGFHHLPETRGLCLSEEQTVTSIHRRPRIGGHRLIGMRTQPQKLTRKCEVTAILVLYGLPRLLTGAILAHELMHAWLRLHGYRNLTPEVEEGICQVLSYMWLESEVMPSFQN…
GmaDA1-4	G. max	>GmaDA1-4_AKI32355
		MGWFTKLLKGSDHKILRGQYHGKYGEDRIWDNHHSSMDDLTDIEKEDIDRAIALSLSEEDHKGKKVVHYDSQSEDEELCKIDDDEEDEHLVKVHLDEDERLAKIQQQEEERLAKTQQDERLAKIQQEDERLAKAQLEEDEQLARAIQESLKIGSPPRYDNDSSILSFPHLFPPGYRICAGCKTEIGQGRFLSCMGGVWHPECFCCHACHLPITDYEFSMSSNRPYHKACYREKHHPRCDVCKNFIPTNSSGLIEYRAHPFWLQKYCPSHELDGTPRCCSCERMESRDTKYLLLDDGRKLCLECLDSSIMDTHECQPLYLEIQEFYEGLNMKLEQQIPMLLVERQALNEAMEGEKNGHHHLPETRGLCLSEEQTVTTISRRPRIGAGYRAIDMITEPYRL…
GmaDA1-5	G. max	>GmaDA1-5_AKI32356
		MKWFGKIFNIGSSRGRGGGRHLQQPVEENMVWPAPARSLDDRARSRKEEEDLDHAIALSLGENFKRPTGYRWRTGTDEDYAKALQDRRFSSAHPPYAPVPFYPRGYGTCGGCNQEILYGNCLGVGHSYFHPDCFRCHSCRYPITEREFSLSGKHPYHKSCFKELTHPKCEVCHQYIPINAAGLIEYRCHPYWNQKYCPSHEYDNTARCCSCERLESRGERYYRLEDGRILCFECMESAITDTGECQPLYHSIRDYYEGMNMKIDQQVPMLLVGREALNEAIVGEKNGFHHLPETRGLCLSEEQTVTSVYRWPRIGGHRLISMRSQAQRLPRKCEVTAILVLYGLPRLLTGAILAHELMHAWLRLKGYQNLSLEVEEGICQVLSYMWLDAEVMSCARTTP…
GmaDA1-6	G. max	>GmaDA1-6_AKI32357
		MGWFTKLLKGSNRKSSGGRYHGKYEDDRISDNLDCSADDLTDIEKEEIGRAIALSLSEADKKGKKVIEDDSESEDDELCPLSDEEAESVGEVQQDEDDHHATIQQDEDKHLDEVQLEEDEQLARAIQESLSISSPPRSETDSLFQPLAHLFPPVYRICAGCNAEISHGRFLSCMGGYWHPECFCCHACKLPITDYEFSMSGNRRYHKSCYKELRHPRCDVCKNFIPPNSAGLIEYRAHPFWLQKYCPSHERDGTPRCCSCQRLESVDTKYLLLDDGRKLCLECLDLAIMDTHECQPLYVEIQEFYEGLHMKMEQQVLMLLVERQALNEAMEGEKNGHHHLPETRGLCLSEEQNVPTILRRPRIGAGYQLIDMITEPFRLVRRCEVTAILVLYGLPRLLT…
GmaDA1-7	G. max	>GmaDA1-7_AKI32358
		MKWLNKLFRGGPNRGRGGRHLHEPAEESRVWGAPSRALDDRARAQKEKEDLGHAMALSSAEDLKRPNGYNWGEDTGDDYSKAPRDTLNSSAHPPFAPTPFYPHEYRRICGGCNQEIMYGNCLGCMDTYFHPNCFRCHSCGYPITEREFSLSGKHPYHKSCFKELNHPKCEVCFQFIPINAAGLIEYRCHPFWSQKYCPSHEYDNTARCCSCERLEPLNIKYYRLEDGRSLCLECMESAIMDTGDCQPLYHSIRDYYEGMQMRIDQQIPMLLVEREALNEAIVGEKNGFHHLPETRGLCLSEEQTVTSIHRRPRIGGHRLIGMRTQPQKLTRKCEVTAILVLYGLPRLLTGAILAHELMHAWLRLNGYRNLNPEVEEGICQVLSYMWLESEVMPSFQNMP…
GmaDA1-8	G. max	>GmaDA1-8_AKI32359
		MGWLSRIFKGSDHNKLSEGHYYKEDAGYYLPSTSGVTNDAWNQSQNQNENEDIDRAIALSLVEETQKANNNVNDYRSQLEEDEQLARAIEQSLNLESPPRYGNENMYQPPIQYFPMGSRICAGCYTEIGYGRYLNCLNAFWHPECFRCRACNLPISDYEFSTSGNYPYHKSCYKESYHPKCDVCKHFIPTNPAGLIEYRAHPFWIQKYCPTHEHDGTTRCCSCERMESQEAGYIALKDGRKLCLECLDSAIMDTNECQPLHADIQRFYESLNMKLDQQIPLLLVERQALNEAREGEKNGHYHMPETRGLCLSEELSTFSRRPRLGTRNRTMDMRAQPYRPTTRCDVTAILILYGLPRLLTGSILAHEMMHAWLRLKGYRTLSQDVEEGICQVLSHMWLE…
GmaDA1-9	G. max	>GmaDA1-9_AKI32360
		MGWFTKLLKGSNRKSSGGRYHGKYEDDRISENHDCSADDLMDIEKEEIDRAIALSLSEADQKGKKVIEDDSESEDDELCPLSDEEAECVEVQQDEDDHHAKIQQDEDKHLDEVQLEEDEQLARAIQESLSISSPPRSDSDSLFQPFAHLFPPVYRICAGCNSEIGHGRFLSCMGGYWHPECFCCHACKLPITDYEFSMSGNRRYHKSCYKELHHPRCDVCKKFIPPNSAGLIEYRAHPFWRQKYCPSHEGDGTPRCCSCQRMESVDTKYLLLDDGRKLCLECLDSAIMDTHECQPLYVEIQEFYEGLHMKIEQQVPMLLVERQALNEAMEGEKNGHHHLPETRGLCLSEEQTIPTILRRPRIGAGYQLIDMITEPFRLVRRCEVTAILVLYGLPRLLTG…
GmaDA1-10	G. max	>GmaDA1-10_AKI32361
		MGWLSRIFKGSDHNKLSEGHYYKEDAGYYLPSTSGVTNDAWNQNQNQNENEDIDRAIALSLVEESRRANNNVNDYRSQLEEDEQLARAIEQSLNLESPPRYGNENMYQPPIQYFPLGSRICAGCYTEIGFGRYLNCLNAFWHPECFRCRACNLPISDYEVSTSGNYPYHKSCYKESYHPKCDVCKHFVPTNPAGLIEYRAHPFWIQKYCPTHEHDGTPRCCSCERMESQEAGYIALKDGRKLCLECLDSSIMDTNECQPLHADIQRFYDSLNMKLDQQIPLLLVERQALNEAREGEKNGHYHMPETRGLCLSEELSTFSRRPRLGTRNRAMDMRAQPYRPTTRCDVTAILVLYGLPRLLTGSILAHEMMHAWLRLKGYRTLSQDVEEGICQVLAHMWLE…
GmaDA1-11	G. max	>GmaDA1-11_AKI32362
		MKWFGKIFNIGSSRGRGGGRHLQQPVEENMVWPAPAKSLDDCARSRKEEEDLDHAIALSLGENFKRPTGYRWRTGTDEDYAKALQDRMFSSAHPPYAPVPFYTRGYGTCGGCNQEILYGNCLGVGHNYFHPDCFRCHSCRYPITEREFSLSGKHPYHKTCFKELTHPKCEVCHQYIPINAAGLIEYRCHPYWNQKYCPSHEYDNTARCCSCERLESRDERYYRLEDGRILCFECMESAITDTGECQPLYHAIRDYYEGMNMKIDQQVPMLLVGREALNEAIVGEKNGFHHLPETRGLCLSEEQTVTSVYRWPKIGGHRLIGMRSQAQRLPRKCEVTAILVLYGLPRLLTGAILAHELMHAWLRLKGYQNLSPEVEEGICQVLSYMWLDAEVMSCARTMS…
